# Supplementary material for: Widespread exposure to SARS-CoV-2 in wildlife communities
Source: Nat Commun. 2024 Jul 29;15:6210. doi: 10.1038/s41467-024-49891-w (PMC11286844; doi:10.1038/s41467-024-49891-w)
Supplement: Supplementary file 4 — Supplemental Data 1 [file 41467_2024_49891_MOESM4_ESM.xlsx]

## Sheet: TableS2_alldata
Supplementary Table 2. Average RT-qPCR values for all samples in Virginia and Washington DC from June 2022 through September 2023. Samples were collected either in the field (Study) or by a Virginia wildlife rehabilitation center (Blue Ridge Wildlife Center (BRWC), The Wildlife Center of Virginia (TWCV), or Southwest Virginia Wildlife Center of Roanoke (SWVAWC)).
Species	Date	Swab_ID	Avg N	Avg E	Avg S	Avg COI/CytB	Pos/Neg	Sequence	Collector
Blarina brevicauda	2022-05-25	V0632846	-	-	-	22.53	Negative		Study
Blarina brevicauda	2022-05-27	V0632826	-	43.97	-	22.12	Negative		Study
Blarina brevicauda	2022-05-27	V0632858	-	-	-	20.92	Negative		Study
Castor canadensis	2023-03-15	V0646001	-	-	-	36.99	Negative		BRWC
Castor canadensis	2023-07-06	V0654103	-	-	36.09	27.03	Equivocal		BRWC
Didelphis virginiana	2022-05-09	V0633104	-	-	43.82	20.8	Negative		Study
Didelphis virginiana	2022-05-18	V0633109	-	-	39.92	18.82	Equivocal		Study
Didelphis virginiana	2022-05-19	V0632925	44.93	-	-	20.53	Negative		Study
Didelphis virginiana	2022-05-26	V0633105	-	-	-	19.25	Negative		Study
Didelphis virginiana	2022-05-29	V0632866	37.16	-	35.32	20.5	Positive	21L	Study
Didelphis virginiana	2022-05-30	V0640979	-	-	-	19.86	Negative		Study
Didelphis virginiana	2022-05-30	V0633124	-	-	-	17.85	Negative		Study
Didelphis virginiana	2022-06-08	V0640974	-	-	-	17.03	Negative		Study
Didelphis virginiana	2022-06-14	V0641105	-	-	-	18.91	Negative		Study
Didelphis virginiana	2022-06-17	V0641066	-	-	-	21.71	Negative		Study
Didelphis virginiana	2022-06-17	V0641085	-	-	-	23.57	Negative		Study
Didelphis virginiana	2022-06-20	V0641117	-	-	-	20.71	Negative		Study
Didelphis virginiana	2022-06-20	V0641063	-	-	-	23.43	Negative		Study
Didelphis virginiana	2022-06-20	V0641028	-	-	-	22.75	Negative		Study
Didelphis virginiana	2022-06-28	V0641038	-	-	-	19.71	Negative		Study
Didelphis virginiana	2022-06-29	V0641075	-	-	-	17.97	Negative		Study
Didelphis virginiana	2022-07-01	V0641109	-	-	-	31.79	Negative		Study
Didelphis virginiana	2022-07-01	V0641194	-	-	-	17.56	Negative		BRWC
Didelphis virginiana	2022-07-05	V0641229	-	-	-	17.75	Negative		BRWC
Didelphis virginiana	2022-07-06	V0641221	-	-	-	17.69	Negative		BRWC
Didelphis virginiana	2022-07-06	V0641218	-	-	-	18.77	Negative		BRWC
Didelphis virginiana	2022-07-06	V0641216	-	-	-	19.36	Negative		BRWC
Didelphis virginiana	2022-07-06	V0641230	-	-	-	19.83	Negative		BRWC
Didelphis virginiana	2022-07-06	V0641191	-	-	-	18.92	Negative		BRWC
Didelphis virginiana	2022-07-06	V0641227	-	-	-	19.57	Negative		BRWC
Didelphis virginiana	2022-07-07	V0641135	-	-	-	17.8	Negative		TWCV
Didelphis virginiana	2022-07-07	V0641171	-	-	-	18.6	Negative		TWCV
Didelphis virginiana	2022-07-08	V0641196	-	-	36.64	16.42	Equivocal		BRWC
Didelphis virginiana	2022-07-08	V0641219	-	-	-	18.1	Negative		BRWC
Didelphis virginiana	2022-07-09	V0641172	-	-	41.96	16.82	Negative		TWCV
Didelphis virginiana	2022-07-10	V0641193	-	-	-	18.03	Negative		TWCV
Didelphis virginiana	2022-07-15	V0641213	-	-	-	19.72	Negative		BRWC
Didelphis virginiana	2022-07-15	V0641256	-	-	-	19.53	Negative		TWCV
Didelphis virginiana	2022-07-16	V0641248	38.93	-	-	23.77	Equivocal		TWCV
Didelphis virginiana	2022-07-16	V0641142	-	-	-	19.7	Negative		TWCV
Didelphis virginiana	2022-07-16	V0641139	-	-	-	18.87	Negative		TWCV
Didelphis virginiana	2022-07-16	V0641147	-	-	-	24.16	Negative		TWCV
Didelphis virginiana	2022-07-16	V0641238	-	-	-	18.2	Negative		SWVAWC
Didelphis virginiana	2022-07-19	V0641202	-	-	-	17.12	Negative		BRWC
Didelphis virginiana	2022-07-27	V0641170	-	-	-	18.15	Negative		TWCV
Didelphis virginiana	2022-07-29	V0641974	-	-	-	16.64	Negative		BRWC
Didelphis virginiana	2022-08-05	V0641993	-	-	42.59	17.21	Negative		BRWC
Didelphis virginiana	2022-08-05	V0641998	-	-	-	15.05	Negative		BRWC
Didelphis virginiana	2022-08-05	V0642011	-	-	-	17.95	Negative		BRWC
Didelphis virginiana	2022-08-05	V0641990	-	-	-	17.58	Negative		BRWC
Didelphis virginiana	2022-08-07	V0641962	43.09	-	-	15.9	Negative		BRWC
Didelphis virginiana	2022-08-10	V0641915	-	-	-	20.89	Negative		TWCV
Didelphis virginiana	2022-08-10	V0641995	-	-	-	17.13	Negative		BRWC
Didelphis virginiana	2022-08-14	V0641966	-	-	38.8	16.86	Equivocal		BRWC
Didelphis virginiana	2022-08-14	V0642002	-	-	-	18.8	Negative		BRWC
Didelphis virginiana	2022-08-14	V0641987	-	-	-	18.84	Negative		BRWC
Didelphis virginiana	2022-08-15	V0641986	-	-	-	17.64	Negative		BRWC
Didelphis virginiana	2022-08-18	V0641973	-	-	-	16.07	Negative		BRWC
Didelphis virginiana	2022-08-21	V0642104	-	-	-	17.19	Negative		BRWC
Didelphis virginiana	2022-08-24	V0641982	-	-	40.52	16.89	Negative		BRWC
Didelphis virginiana	2022-08-24	V0642010	-	-	-	17.08	Negative		BRWC
Didelphis virginiana	2022-08-24	V0641969	-	-	-	17.66	Negative		BRWC
Didelphis virginiana	2022-08-30	V0642056	-	-	-	17.43	Negative		TWCV
Didelphis virginiana	2022-09-01	V0641077	-	-	-	17.76	Negative		BRWC
Didelphis virginiana	2022-09-04	V0644262	-	-	42.88	18.19	Negative		BRWC
Didelphis virginiana	2022-09-08	V0640981	-	-	-	18.11	Negative		Study
Didelphis virginiana	2022-09-11	V0644277	-	-	-	19.93	Negative		BRWC
Didelphis virginiana	2022-09-13	V0644257	-	-	42.11	18.67	Negative		BRWC
Didelphis virginiana	2022-09-25	V0644271	-	-	-	19.37	Negative		BRWC
Didelphis virginiana	2022-10-24	V0649031	37.73	-	-	19.01	Equivocal		BRWC
Didelphis virginiana	2022-10-27	V0649051	-	-	-	18.57	Negative		BRWC
Didelphis virginiana	2022-10-28	V0649035	-	-	-	20.9	Negative		BRWC
Didelphis virginiana	2022-12-15	V0645993	-	43.54	-	17.53	Negative		BRWC
Didelphis virginiana	2022-12-28	V0647512	-	-	-	18.32	Negative		BRWC
Didelphis virginiana	2023-01-01	V0645948	-	42.17	-	18.48	Negative		BRWC
Didelphis virginiana	2023-01-10	V0647469	-	-	-	34.01	Negative		BRWC
Didelphis virginiana	2023-01-31	V0647538	-	-	-	19.11	Negative		BRWC
Didelphis virginiana	2023-02-01	V0647477	-	-	-	20.65	Negative		BRWC
Didelphis virginiana	2023-02-08	V0646005	-	-	-	18.08	Negative		BRWC
Didelphis virginiana	2023-02-10	V0645939	-	-	-	18.38	Negative		BRWC
Didelphis virginiana	2023-02-15	V0645944	-	-	-	19.6	Negative		BRWC
Didelphis virginiana	2023-02-22	V0647465	-	39.92	-	20.17	Equivocal		BRWC
Didelphis virginiana	2023-02-22	V0647508	-	-	-	17.88	Negative		BRWC
Didelphis virginiana	2023-02-26	V0645908	-	-	40.79	19.41	Negative		BRWC
Didelphis virginiana	2023-03-20	V0647481	-	37.14	-	18.73	Equivocal		BRWC
Didelphis virginiana	2023-04-03	V0651179	-	39.45	-	20.05	Equivocal		BRWC
Didelphis virginiana	2023-04-03	V0651156	-	-	-	19.6	Negative		BRWC
Didelphis virginiana	2023-04-06	V0651160	-	-	-	36.67	Negative		BRWC
Didelphis virginiana	2023-04-06	V0651133	-	35.06	36.28	19	Positive		BRWC
Didelphis virginiana	2023-04-11	V0651131	-	-	-	19.12	Negative		BRWC
Didelphis virginiana	2023-04-18	V0651147	-	44.51	-	18.68	Negative		BRWC
Didelphis virginiana	2023-04-20	V0651142	-	-	-	19.24	Negative		BRWC
Didelphis virginiana	2023-04-29	V0651163	-	-	-	17.74	Negative		BRWC
Didelphis virginiana	2023-05-03	V0651143	-	41.68	-	18.36	Negative		BRWC
Didelphis virginiana	2023-05-08	V0651172	-	-	41.48	16.48	Negative		BRWC
Didelphis virginiana	2023-05-11	V0651175	-	-	-	16.98	Negative		BRWC
Didelphis virginiana	2023-05-12	V0651155	-	-	-	19.43	Negative		BRWC
Didelphis virginiana	2023-05-15	V0651162	-	-	-	17.34	Negative		BRWC
Didelphis virginiana	2023-05-26	V0653397	-	-	-	20.01	Negative		BRWC
Didelphis virginiana	2023-05-26	V0653354	-	-	-	31.59	Negative		BRWC
Didelphis virginiana	2023-05-27	V0653342	-	-	-	34.73	Negative		BRWC
Didelphis virginiana	2023-06-05	V0653359	-	-	-	18.47	Negative		BRWC
Didelphis virginiana	2023-06-05	V0653348	-	-	-	19.02	Negative		BRWC
Didelphis virginiana	2023-06-07	V0653360	-	-	-	19.38	Negative		BRWC
Didelphis virginiana	2023-06-08	V0653358	-	-	-	19.76	Negative		BRWC
Didelphis virginiana	2023-06-09	V0653363	-	-	-	19.38	Negative		BRWC
Didelphis virginiana	2023-06-09	V0653449	-	-	-	18.16	Negative		TWCV
Didelphis virginiana	2023-06-12	V0653364	-	-	-	18.8	Negative		BRWC
Didelphis virginiana	2023-06-12	V0653346	-	-	-	20.11	Negative		BRWC
Didelphis virginiana	2023-06-14	V0653333	-	-	-	19.15	Negative		BRWC
Didelphis virginiana	2023-06-14	V0653343	-	-	-	18.8	Negative		BRWC
Didelphis virginiana	2023-06-17	V0654087	-	-	-	22.37	Negative		BRWC
Didelphis virginiana	2023-06-21	V0654125	-	-	-	20.29	Negative		BRWC
Didelphis virginiana	2023-06-22	V0653422	-	-	-	17.95	Negative		TWCV
Didelphis virginiana	2023-06-25	V0654111	-	-	-	19.4	Negative		BRWC
Didelphis virginiana	2023-06-25	V0653413	-	-	44.55	17.87	Negative		TWCV
Didelphis virginiana	2023-06-28	V0654120	-	-	40.37	17.74	Negative		BRWC
Didelphis virginiana	2023-07-01	V0654106	-	36.72	40.82	18.67	Equivocal		BRWC
Didelphis virginiana	2023-07-01	V0654117	-	-	40.33	19.08	Negative		BRWC
Didelphis virginiana	2023-07-05	V0654099	37.16	36.41	-	26.23	Positive		BRWC
Didelphis virginiana	2023-07-10	V0654090	34.45	34.34	36.1	17.49	Positive	23A	BRWC
Didelphis virginiana	2023-07-11	V0653404	-	-	40.13	18.28	Negative		TWCV
Didelphis virginiana	2023-08-07	V0654086	-	-	-	18.36	Negative		BRWC
Didelphis virginiana	2023-08-13	V0654419	-	-	-	20.65	Negative		BRWC
Didelphis virginiana	2023-08-13	V0654426	-	-	-	19.22	Negative		BRWC
Didelphis virginiana	2023-08-16	V0654343	-	-	39.52	18.18	Equivocal		BRWC
Didelphis virginiana	2023-08-23	V0653441	-	42.46	39.57	17.48	Equivocal		TWCV
Didelphis virginiana	2023-08-24	V0654188	-	-	-	19.74	Negative		Study
Didelphis virginiana	2023-08-31	V0654633	-	-	-	18.63	Negative		Study
Didelphis virginiana	2023-08-31	V0654621	-	-	-	24.82	Negative		Study
Didelphis virginiana	2023-09-02	V0654642	-	37.15	-	19.27	Equivocal		Study
Didelphis virginiana	2023-09-05	V0655021	-	-	-	20.65	Negative		Study
Didelphis virginiana	2023-09-05	V0653378	-	-	-	19.57	Negative		TWCV
Didelphis virginiana	2023-09-06	V0654187	-	-	-	23.27	Negative		Study
Didelphis virginiana	2023-09-06	V0654225	-	-	37.55	17.8	Equivocal		Study
Didelphis virginiana	2023-09-06	V0654178	-	-	37.45	21.47	Equivocal		Study
Didelphis virginiana	2023-09-07	V0654219	-	36.28	40.19	17.89	Equivocal		Study
Didelphis virginiana	2023-09-07	V0654204	-	-	-	25.95	Negative		Study
Didelphis virginiana	2023-09-07	V0654192	-	-	-	18.57	Negative		Study
Didelphis virginiana	2023-09-08	V0654149	-	-	39.47	18.17	Equivocal		Study
Didelphis virginiana	2023-09-08	V0654144	-	-	-	21.24	Negative		Study
Didelphis virginiana	2023-09-08	V0654202	-	-	-	20.8	Negative		Study
Didelphis virginiana	2023-09-08	V0654177	-	-	-	18.96	Negative		Study
Didelphis virginiana	2023-09-08	V0654175	-	-	-	19.53	Negative		Study
Didelphis virginiana	2023-09-08	V0653430	-	-	-	18.82	Negative		TWCV
Eptesicus fuscus	2022-06-14	V0641068	-	-	-	24.42	Negative		Study
Eptesicus fuscus	2022-07-05	V0641223	-	-	-	20.47	Negative		BRWC
Eptesicus fuscus	2022-07-06	V0641206	-	-	-	21.84	Negative		BRWC
Eptesicus fuscus	2022-07-21	V0641288	-	-	-	21.97	Negative		BRWC
Eptesicus fuscus	2022-10-22	V0649043	-	-	-	20.3	Negative		BRWC
Eptesicus fuscus	2023-04-04	V0651180	-	43.13	-	21.08	Negative		BRWC
Eptesicus fuscus	2023-04-25	V0651151	-	-	-	19.23	Negative		BRWC
Lasiurus borealis	2022-08-13	V0641963	-	-	-	28.51	Negative		BRWC
Lasiurus borealis	2022-08-14	V0642112	-	-	-	20.33	Negative		BRWC
Lasiurus borealis	2022-08-23	V0642040	-	-	-	26.43	Negative		TWCV
Lasiurus borealis	2023-07-13	V0654114	-	-	-	24.43	Negative		BRWC
Lasiurus borealis	2023-08-21	V0654700	-	-	-	29.67	Negative		Study
Lasiurus borealis	2023-08-21	V0654596	-	-	-	27.51	Negative		Study
Lasiurus borealis	2023-08-21	V0655012	-	-	-	30.08	Negative		Study
Lasiurus borealis	2023-08-21	V0655020	-	-	-	25.58	Negative		Study
Lasiurus borealis	2023-08-21	V0654699	-	-	-	28.14	Negative		Study
Lasiurus borealis	2023-08-21	V0655027	37.84	-	37.83	25.76	Positive	Sequence	Study
Lasiurus borealis	2023-08-21	V0654595	-	-	-	21.72	Negative		Study
Lasiurus borealis	2023-08-21	V0654648	37.05	-	-	25.43	Equivocal	Sequence	Study
Lynx rufus	2022-07-30	V0641273	-	-	-	22.61	Negative		SWVAWC
Lynx rufus	2022-08-06	V0641245	-	-	39.08	37.05	Equivocal		SWVAWC
Lynx rufus	2023-07-26	V0653437	-	44.79	37.38	19.02	Equivocal		TWCV
Marmota monax	2022-06-16	V0641067	-	-	-	20.92	Negative		Study
Marmota monax	2022-07-04	V0641226	-	-	-	18.79	Negative		BRWC
Marmota monax	2022-07-07	V0641199	-	-	-	16.32	Negative		BRWC
Marmota monax	2022-07-16	V0641198	-	-	-	20.84	Negative		BRWC
Marmota monax	2022-07-31	V0641260	-	-	-	36.9	Negative		SWVAWC
Marmota monax	2022-08-07	V0641946	-	-	-	17.62	Negative		TWCV
Marmota monax	2022-08-26	V0641089	-	-	-	18.56	Negative		BRWC
Marmota monax	2022-08-28	V0644246	-	-	-	22.02	Negative		BRWC
Marmota monax	2022-09-24	V0644279	-	-	-	18.34	Negative		BRWC
Marmota monax	2022-11-15	V0649038	-	-	-	17.14	Negative		BRWC
Marmota monax	2023-02-02	V0645994	-	41.51	-	18.11	Negative		BRWC
Marmota monax	2023-03-01	V0645957	-	-	-	19.17	Negative		BRWC
Marmota monax	2023-05-02	V0651166	-	-	-	16.12	Negative		BRWC
Marmota monax	2023-05-05	V0651165	-	-	-	15.32	Negative		BRWC
Marmota monax	2023-05-08	V0651150	39.93	39.51	-	16.93	Positive		BRWC
Marmota monax	2023-05-11	V0651144	-	-	-	17.75	Negative		BRWC
Marmota monax	2023-05-27	V0653401	-	-	-	20.54	Negative		BRWC
Marmota monax	2023-06-07	V0653461	39.1	-	-	19.41	Equivocal		TWCV
Marmota monax	2023-06-13	V0653388	-	-	40.35	18.78	Negative		TWCV
Marmota monax	2023-06-20	V0654096	-	-	-	19.2	Negative		BRWC
Marmota monax	2023-06-20	V0654089	-	-	-	17.57	Negative		BRWC
Marmota monax	2023-06-23	V0653402	39.68	-	-	19.21	Equivocal		TWCV
Marmota monax	2023-06-27	V0654116	-	-	-	19.64	Negative		BRWC
Marmota monax	2023-06-29	V0654128	36.54	36.84	-	19.18	Positive		BRWC
Marmota monax	2023-06-30	V0654124	44.76	35.38	37.09	18.18	Positive	23A	BRWC
Marmota monax	2023-07-03	V0654097	41.84	-	-	19.26	Negative		BRWC
Marmota monax	2023-07-05	V0654091	-	-	-	17.66	Negative		BRWC
Marmota monax	2023-07-11	V0653414	-	-	-	19.59	Negative		TWCV
Marmota monax	2023-07-17	V0654430	-	43.16	-	18.13	Negative		BRWC
Marmota monax	2023-07-29	V0654390	-	-	-	16.54	Negative		BRWC
Marmota monax	2023-08-16	V0654373	-	-	-	17.87	Negative		BRWC
Mephitus mephitus	2022-05-18	V0632859	-	-	-	26.49	Negative		Study
Mephitus mephitus	2022-05-20	V0632824	-	-	-	17.75	Negative		Study
Mephitus mephitus	2022-05-26	V0632918	-	-	-	18.97	Negative		Study
Mephitus mephitus	2022-06-29	V0641058	-	-	-	21.35	Negative		Study
Mephitus mephitus	2022-06-29	V0641093	-	-	-	27.23	Negative		Study
Mephitus mephitus	2022-07-06	V0641296	-	-	-	24.66	Negative		BRWC
Mephitus mephitus	2022-07-21	V0641228	-	-	-	21.2	Negative		BRWC
Mephitus mephitus	2022-07-29	V0641179	-	44.57	-	21.79	Negative		TWCV
Mephitus mephitus	2022-08-24	V0642048	-	-	-	25.42	Negative		TWCV
Mephitus mephitus	2022-08-30	V0644292	-	-	-	18.89	Negative		BRWC
Mephitus mephitus	2023-02-27	V0645997	-	41.82	-	18.52	Negative		BRWC
Mephitus mephitus	2023-02-28	V0645911	-	41.51	-	18.69	Negative		BRWC
Mephitus mephitus	2023-03-19	V0645977	-	43.45	-	17.82	Negative		BRWC
Mephitus mephitus	2023-03-30	V0651135	-	40.9	-	18.27	Negative		BRWC
Mephitus mephitus	2023-05-29	V0653335	-	-	-	21.36	Negative		BRWC
Mephitus mephitus	2023-06-03	V0653368	-	-	-	18.39	Negative		BRWC
Mephitus mephitus	2023-06-12	V0653355	-	41.23	-	18.84	Negative		BRWC
Mephitus mephitus	2023-06-21	V0654105	-	-	-	24.39	Negative		BRWC
Mephitus mephitus	2023-06-22	V0654119	-	-	-	18.04	Negative		BRWC
Mephitus mephitus	2023-06-23	V0654088	-	-	-	19.12	Negative		BRWC
Mephitus mephitus	2023-06-30	V0654276	-	-	-	27.7	Negative		Study
Mephitus mephitus	2023-07-27	V0654427	-	44.73	-	18.03	Negative		BRWC
Mephitus mephitus	2023-08-02	V0654434	-	-	-	18.34	Negative		BRWC
Mephitus mephitus	2023-08-13	V0654428	36.4	-	-	17.8	Equivocal		BRWC
Mephitus mephitus	2023-09-02	V0654634	-	-	-	18.54	Negative		Study
Microtus pennsylvanicus	2023-03-02	V0645935	-	-	44.83	20.04	Negative		BRWC
Mus musculus	2023-06-03	V0653345	-	-	43.85	25.55	Negative		BRWC
Mustela vison	2022-09-22	V0644259	-	-	-	19.26	Negative		BRWC
Odocoileus virginianus	2022-07-11	V0641154	-	-	-	18.71	Negative		TWCV
Odocoileus virginianus	2022-07-12	V0641156	-	-	-	34.44	Negative		TWCV
Odocoileus virginianus	2022-07-12	V0641160	-	-	-	20.28	Negative		TWCV
Odocoileus virginianus	2022-07-17	V0641131	-	-	-	20.01	Negative		TWCV
Odocoileus virginianus	2022-07-18	V0641152	-	-	39.96	17.02	Equivocal		TWCV
Odocoileus virginianus	2022-07-23	V0641240	-	-	-	19.65	Negative		TWCV
Odocoileus virginianus	2022-07-29	V0641136	-	-	-	15.75	Negative		TWCV
Odocoileus virginianus	2022-08-15	V0642001	43.5	-	-	20.23	Negative		BRWC
Odocoileus virginianus	2022-08-17	V0641968	43.61	-	-	18.64	Negative		TWCV
Odocoileus virginianus	2022-09-05	V0644285	-	-	-	19.59	Negative		BRWC
Odocoileus virginianus	2023-06-03	V0653328	-	-	-	18.84	Negative		BRWC
Odocoileus virginianus	2023-06-10	V0653405	-	-	-	19.36	Negative		TWCV
Odocoileus virginianus	2023-06-12	V0653400	-	-	-	33.68	Negative		TWCV
Odocoileus virginianus	2023-06-15	V0653477	-	-	-	18.95	Negative		TWCV
Odocoileus virginianus	2023-06-27	V0653409	-	-	-	21.21	Negative		TWCV
Odocoileus virginianus	2023-07-06	V0654101	-	-	-	21.53	Negative		BRWC
Odocoileus virginianus	2023-07-21	V0653411	41.4	-	38.98	17.99	Equivocal		TWCV
Odocoileus virginianus	2023-08-10	V0653469	-	-	41.56	11.48	Negative		TWCV
Odocoileus virginianus	2023-08-16	V0654384	-	-	40.02	18.5	Negative		BRWC
Odocoileus virginianus	2023-08-17	V0653390	41.08	-	36.29	18.15	Equivocal		TWCV
Peromyscus leucopus	2022-05-26	V0632878	-	-	-	26.4	Negative		Study
Peromyscus leucopus	2022-06-04	V0641069	-	-	-	31.7	Negative		Study
Peromyscus leucopus	2022-06-04	V0641033	-	-	-	27.56	Negative		Study
Peromyscus leucopus	2022-06-04	V0640987	-	-	-	31.13	Negative		Study
Peromyscus leucopus	2022-06-05	V0640993	-	-	-	26.78	Negative		Study
Peromyscus leucopus	2022-06-05	V0641007	-	-	-	23.52	Negative		Study
Peromyscus leucopus	2022-06-13	V0641050	-	-	-	26.37	Negative		Study
Peromyscus leucopus	2022-06-15	V0641101	-	-	-	28.79	Negative		Study
Peromyscus leucopus	2022-06-19	V0641081	-	-	-	30.47	Negative		Study
Peromyscus leucopus	2022-06-20	V0641097	-	-	-	33.01	Negative		Study
Peromyscus leucopus	2022-07-21	V0641188	-	-	-	19.48	Negative		BRWC
Peromyscus leucopus	2022-07-22	V0641060	-	-	-	19.92	Negative		Study
Peromyscus leucopus	2022-11-14	V0649021	-	-	-	22.09	Negative		BRWC
Peromyscus leucopus	2023-04-04	V0651168	-	-	-	22.42	Negative		BRWC
Peromyscus leucopus	2023-06-29	V0654272	-	-	-	24.13	Negative		Study
Peromyscus leucopus	2023-06-30	V0654239	-	-	-	23.63	Negative		Study
Peromyscus leucopus	2023-08-23	V0654539	-	43.5	-	27.68	Negative		Study
Peromyscus leucopus	2023-08-24	V0654223	-	-	-	27.74	Negative		Study
Peromyscus leucopus	2023-08-31	V0654645	-	-	-	25.81	Negative		Study
Peromyscus maniculatus	2022-05-18	V0632832	-	-	-	31.29	Negative		Study
Peromyscus maniculatus	2022-05-18	V0632951	-	-	-	34.65	Negative		Study
Peromyscus maniculatus	2022-05-18	V0632850	-	-	-	29.67	Negative		Study
Peromyscus maniculatus	2022-05-19	V0632971	-	-	-	30.77	Negative		Study
Peromyscus maniculatus	2022-05-19	V0632823	-	-	-	31.61	Negative		Study
Peromyscus maniculatus	2022-05-20	V0632828	-	-	-	28.1	Negative		Study
Peromyscus maniculatus	2022-05-20	V0632986	-	-	-	28.13	Negative		Study
Peromyscus maniculatus	2022-05-20	V0633004	-	-	-	28.25	Negative		Study
Peromyscus maniculatus	2022-05-23	V0633113	-	-	-	29.1	Negative		Study
Peromyscus maniculatus	2022-05-23	V0632862	-	-	-	30.62	Negative		Study
Peromyscus maniculatus	2022-05-25	V0633101	-	-	-	28.62	Negative		Study
Peromyscus maniculatus	2022-05-25	V0632994	-	-	-	26.87	Negative		Study
Peromyscus maniculatus	2022-05-25	V0632956	-	-	-	28.11	Negative		Study
Peromyscus maniculatus	2022-05-26	V0632937	-	-	-	30.23	Negative		Study
Peromyscus maniculatus	2022-05-26	V0633120	-	-	-	28.34	Negative		Study
Peromyscus maniculatus	2022-06-03	V0641014	-	-	-	39.18	Negative		Study
Peromyscus maniculatus	2022-06-04	V0641025	-	-	-	36.53	Negative		Study
Peromyscus maniculatus	2022-06-04	V0640977	-	-	-	30.06	Negative		Study
Peromyscus maniculatus	2022-06-04	V0641002	-	-	-	43.1	Negative		Study
Peromyscus maniculatus	2022-06-04	V0640995	-	-	-	26.45	Negative		Study
Peromyscus maniculatus	2022-06-04	V0641011	-	-	-	36.54	Negative		Study
Peromyscus maniculatus	2022-06-05	V0641003	-	-	-	32.22	Negative		Study
Peromyscus maniculatus	2022-06-05	V0641006	-	-	-	37.22	Negative		Study
Peromyscus maniculatus	2022-06-05	V0641065	-	-	-	43.96	Negative		Study
Peromyscus maniculatus	2022-06-05	V0641073	-	-	-	38.03	Negative		Study
Peromyscus maniculatus	2022-06-05	V0641019	-	-	-	29.22	Negative		Study
Peromyscus maniculatus	2022-06-05	V0632919	-	-	-	44.54	Negative		Study
Peromyscus maniculatus	2022-06-05	V0641029	-	-	-	39.51	Negative		Study
Peromyscus maniculatus	2022-06-05	V0641018	-	-	-	27.07	Negative		Study
Peromyscus maniculatus	2022-06-05	V0640989	-	-	-	40.44	Negative		Study
Peromyscus maniculatus	2022-06-05	V0632855	-	-	-	28.77	Negative		Study
Peromyscus maniculatus	2022-06-05	V0641005	-	-	-	31.5	Negative		Study
Peromyscus maniculatus	2022-06-05	V0641053	-	-	-	27.18	Negative		Study
Peromyscus maniculatus	2022-06-05	V0641010	-	-	-	27.48	Negative		Study
Peromyscus maniculatus	2022-06-05	V0641017	-	-	-	26.29	Negative		Study
Peromyscus maniculatus	2022-06-05	V0641009	-	-	-	28.27	Negative		Study
Peromyscus maniculatus	2022-06-05	V0641001	-	-	-	28.9	Negative		Study
Peromyscus maniculatus	2022-06-10	V0641015	-	-	-	25.76	Negative		Study
Peromyscus maniculatus	2022-06-19	V0641035	-	-	-	31.06	Negative		Study
Peromyscus maniculatus	2022-06-19	V0641043	-	-	-	30.35	Negative		Study
Peromyscus maniculatus	2022-06-20	V0641047	-	-	-	26.85	Negative		Study
Peromyscus maniculatus	2022-06-20	V0641039	-	-	-	29.17	Negative		Study
Peromyscus maniculatus	2022-06-20	V0641046	-	-	-	30.65	Negative		Study
Peromyscus maniculatus	2023-06-27	V0654258	-	-	-	26.71	Negative		Study
Peromyscus maniculatus	2023-06-27	V0654242	-	-	-	28.18	Negative		Study
Peromyscus maniculatus	2023-06-28	V0654241	-	-	-	28.03	Negative		Study
Peromyscus maniculatus	2023-06-28	V0654270	-	-	-	27.3	Negative		Study
Peromyscus maniculatus	2023-06-28	V0654269	-	-	43.43	26	Negative		Study
Peromyscus maniculatus	2023-06-28	V0654262	-	-	-	24.83	Negative		Study
Peromyscus maniculatus	2023-06-28	V0654254	-	-	-	30.73	Negative		Study
Peromyscus maniculatus	2023-06-28	V0654265	-	-	-	30.24	Negative		Study
Peromyscus maniculatus	2023-06-28	V0654244	-	-	-	31.33	Negative		Study
Peromyscus maniculatus	2023-06-28	V0654260	-	-	-	29.92	Negative		Study
Peromyscus maniculatus	2023-06-28	V0654230	-	-	-	26.84	Negative		Study
Peromyscus maniculatus	2023-06-28	V0654255	-	-	-	28.6	Negative		Study
Peromyscus maniculatus	2023-06-28	V0654214	-	-	-	28.2	Negative		Study
Peromyscus maniculatus	2023-06-28	V0654247	-	-	-	28.37	Negative		Study
Peromyscus maniculatus	2023-06-29	V0654249	-	-	-	23.77	Negative		Study
Peromyscus maniculatus	2023-06-29	V0654257	-	-	-	27.76	Negative		Study
Peromyscus maniculatus	2023-06-29	V0654236	-	-	-	23.37	Negative		Study
Peromyscus maniculatus	2023-06-29	V0654235	-	-	-	26.87	Negative		Study
Peromyscus maniculatus	2023-06-29	V0654266	-	-	-	23.4	Negative		Study
Peromyscus maniculatus	2023-06-29	V0654252	-	-	-	24.71	Negative		Study
Peromyscus maniculatus	2023-06-29	V0654267	-	-	-	22.72	Negative		Study
Peromyscus maniculatus	2023-06-29	V0654238	-	-	38.2	26.24	Equivocal		Study
Peromyscus maniculatus	2023-06-30	V0654275	-	-	-	24.42	Negative		Study
Peromyscus maniculatus	2023-06-30	V0654256	-	-	-	24.6	Negative		Study
Peromyscus maniculatus	2023-06-30	V0654240	-	-	-	25.38	Negative		Study
Peromyscus maniculatus	2023-06-30	V0654243	-	-	-	23.01	Negative		Study
Peromyscus maniculatus	2023-06-30	V0654226	-	-	-	26.81	Negative		Study
Peromyscus maniculatus	2023-06-30	V0654259	-	-	-	23.26	Negative		Study
Peromyscus maniculatus	2023-06-30	V0654264	-	-	-	23.94	Negative		Study
Peromyscus maniculatus	2023-06-30	V0654251	-	-	-	26.58	Negative		Study
Peromyscus maniculatus	2023-06-30	V0654273	-	-	-	26.2	Negative		Study
Peromyscus maniculatus	2023-06-30	V0654271	-	-	-	22.13	Negative		Study
Peromyscus maniculatus	2023-06-30	V0654222	-	-	-	20.68	Negative		Study
Peromyscus maniculatus	2023-06-30	V0654253	-	-	-	24.89	Negative		Study
Peromyscus maniculatus	2023-06-30	V0654263	-	-	-	24.43	Negative		Study
Peromyscus maniculatus	2023-06-30	V0654277	-	-	39.93	23.3	Equivocal		Study
Peromyscus maniculatus	2023-08-22	V0654534	-	-	-	26.06	Negative		Study
Peromyscus maniculatus	2023-08-22	V0654530	-	-	-	27.32	Negative		Study
Peromyscus maniculatus	2023-08-22	V0655015	-	-	-	28.88	Negative		Study
Peromyscus maniculatus	2023-08-22	V0654856	-	-	-	30.32	Negative		Study
Peromyscus maniculatus	2023-08-23	V0654855	-	-	-	27.47	Negative		Study
Peromyscus maniculatus	2023-08-23	V0654960	-	-	-	28.46	Negative		Study
Peromyscus maniculatus	2023-08-23	V0655025	-	-	-	28.27	Negative		Study
Peromyscus maniculatus	2023-08-23	V0655018	-	-	-	26.99	Negative		Study
Peromyscus maniculatus	2023-08-23	V0655028	-	-	-	25.04	Negative		Study
Peromyscus maniculatus	2023-08-23	V0654531	-	-	-	30.14	Negative		Study
Peromyscus maniculatus	2023-08-23	V0654544	-	-	-	32.59	Negative		Study
Peromyscus maniculatus	2023-08-23	V0655014	-	-	-	28.58	Negative		Study
Peromyscus maniculatus	2023-08-23	V0655016	-	-	-	28.81	Negative		Study
Peromyscus maniculatus	2023-08-23	V0655019	-	-	-	29.56	Negative		Study
Peromyscus maniculatus	2023-08-24	V0654212	-	-	-	28.92	Negative		Study
Peromyscus maniculatus	2023-08-24	V0654211	-	-	-	29.88	Negative		Study
Peromyscus maniculatus	2023-08-24	V0654174	-	-	-	29.08	Negative		Study
Peromyscus maniculatus	2023-08-24	V0654195	36.9	37.13	37.8	29.39	Positive		Study
Peromyscus maniculatus	2023-08-24	V0654205	-	-	-	28	Negative		Study
Peromyscus maniculatus	2023-08-24	V0654183	-	-	-	30.32	Negative		Study
Peromyscus maniculatus	2023-08-24	V0654189	36.03	36.7	36.93	26.44	Positive		Study
Peromyscus maniculatus	2023-08-24	V0654170	-	-	-	29.09	Negative		Study
Peromyscus maniculatus	2023-08-24	V0654170	-	-	-	23.84	Negative		Study
Peromyscus maniculatus	2023-08-24	V0654228	-	-	-	26.43	Negative		Study
Peromyscus maniculatus	2023-08-24	V0654224	-	-	-	31.21	Negative		Study
Peromyscus maniculatus	2023-08-24	V0654216	-	-	-	28.23	Negative		Study
Peromyscus maniculatus	2023-08-24	V0654209	-	-	-	31.07	Negative		Study
Peromyscus maniculatus	2023-08-24	V0654217	44.61	-	-	28.03	Negative		Study
Peromyscus maniculatus	2023-08-24	V0654215	-	-	-	28.88	Negative		Study
Peromyscus maniculatus	2023-08-24	V0654208	-	-	-	26.22	Negative		Study
Peromyscus maniculatus	2023-08-24	V0654191	-	-	-	29.48	Negative		Study
Peromyscus maniculatus	2023-08-25	V0654210	-	-	-	25.5	Negative		Study
Peromyscus maniculatus	2023-08-25	V0654227	-	-	-	26.21	Negative		Study
Peromyscus maniculatus	2023-08-25	V0654199	-	-	-	25.13	Negative		Study
Peromyscus maniculatus	2023-08-25	V0654182	-	-	-	27.98	Negative		Study
Peromyscus maniculatus	2023-08-25	V0654231	-	-	-	24.71	Negative		Study
Peromyscus maniculatus	2023-08-25	V0654193	-	-	-	26.22	Negative		Study
Peromyscus maniculatus	2023-08-25	V0654201	-	-	-	24.17	Negative		Study
Peromyscus maniculatus	2023-08-25	V0654537	-	-	-	26.01	Negative		Study
Peromyscus maniculatus	2023-08-25	V0654537	-	-	-	32.96	Negative		Study
Peromyscus maniculatus	2023-08-25	V0654213	-	-	-	24.31	Negative		Study
Peromyscus maniculatus	2023-08-25	V0654220	-	-	-	26.41	Negative		Study
Peromyscus maniculatus	2023-08-25	V0655017	-	-	-	26.4	Negative		Study
Peromyscus maniculatus	2023-08-25	V0654541	-	-	-	29.1	Negative		Study
Peromyscus maniculatus	2023-08-25	V0654194	37.33	-	44.69	25.98	Equivocal		Study
Peromyscus maniculatus	2023-08-25	V0654206	-	-	38.29	28.61	Equivocal		Study
Peromyscus maniculatus	2023-08-30	V0654602	-	-	37.16	29	Equivocal		Study
Peromyscus maniculatus	2023-08-31	V0654610	-	-	-	31.44	Negative		Study
Peromyscus maniculatus	2023-08-31	V0654597	-	-	-	28.63	Negative		Study
Peromyscus maniculatus	2023-08-31	V0654609	-	-	-	30.73	Negative		Study
Peromyscus maniculatus	2023-08-31	V0654611	-	-	-	30.61	Negative		Study
Peromyscus maniculatus	2023-08-31	V0654598	-	-	-	28.77	Negative		Study
Peromyscus maniculatus	2023-08-31	V0654605	-	-	-	30.03	Negative		Study
Peromyscus maniculatus	2023-08-31	V0654637	-	40.18	-	27.25	Negative		Study
Peromyscus maniculatus	2023-08-31	V0654617	-	-	-	27.21	Negative		Study
Peromyscus maniculatus	2023-08-31	V0654614	37.77	-	-	27.92	Equivocal		Study
Peromyscus maniculatus	2023-09-01	V0654626	-	-	-	28.02	Negative		Study
Peromyscus maniculatus	2023-09-01	V0654638	-	43.58	-	28.86	Negative		Study
Peromyscus maniculatus	2023-09-01	V0654620	-	-	-	27.41	Negative		Study
Peromyscus maniculatus	2023-09-01	V0654646	-	-	-	29.56	Negative		Study
Peromyscus maniculatus	2023-09-01	V0654622	-	-	-	30.49	Negative		Study
Peromyscus maniculatus	2023-09-01	V0654615	-	-	-	29.75	Negative		Study
Peromyscus maniculatus	2023-09-01	V0654601	-	-	-	26.16	Negative		Study
Peromyscus maniculatus	2023-09-01	V0654625	-	-	-	25.77	Negative		Study
Peromyscus maniculatus	2023-09-01	V0654600	37.87	-	-	30.49	Equivocal		Study
Peromyscus maniculatus	2023-09-02	V0654190	35.8	-	37.61	26.55	Positive		Study
Peromyscus maniculatus	2023-09-02	V0654630	-	-	-	23.28	Negative		Study
Peromyscus maniculatus	2023-09-02	V0654229	-	-	-	26.24	Negative		Study
Peromyscus maniculatus	2023-09-02	V0654203	-	-	-	28.11	Negative		Study
Peromyscus maniculatus	2023-09-02	V0654636	-	35.5	36.96	28.23	Positive	Sequence	Study
Peromyscus maniculatus	2023-09-02	V0655024	-	-	-	26.49	Negative		Study
Peromyscus maniculatus	2023-09-02	V0654533	-	-	-	27.65	Negative		Study
Peromyscus maniculatus	2023-09-02	V0654632	-	-	-	27.1	Negative		Study
Peromyscus maniculatus	2023-09-02	V0654196	-	36.73	37.1	29.25	Positive	23F	Study
Peromyscus maniculatus	2023-09-02	V0654624	-	-	-	25.33	Negative		Study
Peromyscus maniculatus	2023-09-02	V0654604	-	-	-	26.09	Negative		Study
Peromyscus maniculatus	2023-09-02	V0654612	34.77	33.69	33.45	25.21	Positive	23A	Study
Peromyscus maniculatus	2023-09-02	V0654647	-	-	-	25.46	Negative		Study
Peromyscus maniculatus	2023-09-02	V0654535	36.98	36.86	36.42	25.94	Positive	23F	Study
Peromyscus maniculatus	2023-09-02	V0654543	-	-	-	30.65	Negative		Study
Peromyscus maniculatus	2023-09-02	V0654644	36.64	-	-	23.19	Equivocal		Study
Peromyscus maniculatus	2023-09-05	V0654639	-	-	-	23.89	Negative		Study
Peromyscus maniculatus	2023-09-05	V0654639	-	-	-	23.89	Negative		Study
Peromyscus maniculatus	2023-09-05	V0654643	-	-	-	27.81	Negative		Study
Peromyscus maniculatus	2023-09-05	V0654643	-	-	-	27.81	Negative		Study
Peromyscus maniculatus	2023-09-06	V0655023	37.09	35.49	-	26.98	Positive	22F	Study
Peromyscus maniculatus	2023-09-06	V0654752	-	36.82	-	24.97	Equivocal		Study
Peromyscus maniculatus	2023-09-07	V0654198	-	-	-	28.03	Negative		Study
Peromyscus maniculatus	2023-09-07	V0654197	-	-	-	27.38	Negative		Study
Peromyscus maniculatus	2023-09-07	V0654184	-	-	-	25.68	Negative		Study
Peromyscus maniculatus	2023-09-08	V0654170	-	-	-	29.09	Negative		Study
Peromyscus maniculatus	2023-09-08	V0654170	-	-	-	23.84	Negative		Study
Peromyscus maniculatus	2023-09-08	V0654167	-	-	-	24.33	Negative		Study
Peromyscus sp.	2022-07-05	V0641207	-	-	-	30.22	Negative		BRWC
Peromyscus sp.	2022-07-12	V0641222	40.24	-	-	18.8	Negative		BRWC
Procyon lotor	2022-05-26	V0632836	-	-	-	20.6	Negative		Study
Procyon lotor	2022-05-29	V0632819	-	-	-	20.28	Negative		Study
Procyon lotor	2022-06-04	V0641041	-	-	41.63	17.93	Negative		Study
Procyon lotor	2022-06-07	V0640975	-	-	-	19.95	Negative		Study
Procyon lotor	2022-06-10	V0641042	-	-	-	17.66	Negative		Study
Procyon lotor	2022-06-10	V0641056	-	-	-	20.79	Negative		Study
Procyon lotor	2022-06-13	V0641032	-	-	-	20.75	Negative		Study
Procyon lotor	2022-06-20	V0641040	-	-	-	22.48	Negative		Study
Procyon lotor	2022-06-27	V0641030	-	-	-	20.55	Negative		Study
Procyon lotor	2022-06-27	V0641027	-	-	-	18.67	Negative		Study
Procyon lotor	2022-06-28	V0641036	-	-	-	18.74	Negative		Study
Procyon lotor	2022-07-01	V0641052	-	-	-	24.72	Negative		Study
Procyon lotor	2022-07-08	V0641292	-	-	-	18.77	Negative		BRWC
Procyon lotor	2022-07-14	V0641143	40.02	-	-	18.46	Negative		TWCV
Procyon lotor	2022-07-18	V0641231	-	-	-	18.55	Negative		BRWC
Procyon lotor	2022-07-20	V0641197	-	-	-	18.38	Negative		TWCV
Procyon lotor	2022-07-29	V0641244	-	-	-	18.96	Negative		TWCV
Procyon lotor	2022-09-01	V0641044	-	-	-	20.09	Negative		BRWC
Procyon lotor	2022-09-06	V0643982	-	-	-	19.27	Negative		BRWC
Procyon lotor	2022-09-06	V0642020	-	-	-	18.29	Negative		TWCV
Procyon lotor	2022-09-09	V0644286	40.33	-	-	17.58	Negative		BRWC
Procyon lotor	2022-09-17	V0644281	-	-	-	20.14	Negative		BRWC
Procyon lotor	2022-09-24	V0644267	-	-	-	19.68	Negative		BRWC
Procyon lotor	2022-10-21	V0649036	-	-	-	17.5	Negative		BRWC
Procyon lotor	2022-10-25	V0649069	-	-	-	21.03	Negative		BRWC
Procyon lotor	2022-10-30	V0649041	-	-	-	19.53	Negative		BRWC
Procyon lotor	2022-10-30	V0649055	-	-	-	16.44	Negative		BRWC
Procyon lotor	2022-10-30	V0649037	-	-	-	16.5	Negative		BRWC
Procyon lotor	2022-10-30	V0649068	-	-	-	19.46	Negative		BRWC
Procyon lotor	2022-11-01	V0649020	-	-	-	18.6	Negative		BRWC
Procyon lotor	2022-11-02	V0649058	-	-	-	22.82	Negative		BRWC
Procyon lotor	2022-11-04	V0649061	-	-	-	17.67	Negative		BRWC
Procyon lotor	2022-11-17	V0649025	-	-	-	18.94	Negative		BRWC
Procyon lotor	2022-11-19	V0649026	-	-	-	16.22	Negative		BRWC
Procyon lotor	2022-11-21	V0649045	-	-	-	20.13	Negative		BRWC
Procyon lotor	2022-12-17	V0645920	44.96	-	-	19.9	Negative		BRWC
Procyon lotor	2022-12-20	V0645931	-	-	-	19.84	Negative		BRWC
Procyon lotor	2022-12-26	V0645969	-	-	-	18.33	Negative		BRWC
Procyon lotor	2023-01-18	V0645943	-	-	-	19.86	Negative		BRWC
Procyon lotor	2023-01-21	V0645947	-	43.27	-	20.17	Negative		BRWC
Procyon lotor	2023-01-31	V0645932	-	-	-	17.72	Negative		BRWC
Procyon lotor	2023-02-09	V0647485	-	43.02	37.26	18.1	Equivocal		BRWC
Procyon lotor	2023-02-23	V0645927	-	41.72	-	18.02	Negative		BRWC
Procyon lotor	2023-03-04	V0645961	-	-	-	19.01	Negative		BRWC
Procyon lotor	2023-03-20	V0645906	-	-	-	19.03	Negative		BRWC
Procyon lotor	2023-05-02	V0651171	-	-	-	17.39	Negative		BRWC
Procyon lotor	2023-05-12	V0651158	-	-	-	17.58	Negative		BRWC
Procyon lotor	2023-05-27	V0653344	-	-	-	31.94	Negative		BRWC
Procyon lotor	2023-05-28	V0653389	-	-	-	18.25	Negative		BRWC
Procyon lotor	2023-06-02	V0653367	-	-	-	18.53	Negative		BRWC
Procyon lotor	2023-06-03	V0653339	-	-	-	23.26	Negative		BRWC
Procyon lotor	2023-06-06	V0653393	-	-	-	24.59	Negative		BRWC
Procyon lotor	2023-06-07	V0653362	-	-	-	20.47	Negative		BRWC
Procyon lotor	2023-06-07	V0653366	-	-	-	18.91	Negative		BRWC
Procyon lotor	2023-06-13	V0653385	-	-	-	18.44	Negative		BRWC
Procyon lotor	2023-06-17	V0654100	-	-	-	33.23	Negative		BRWC
Procyon lotor	2023-06-20	V0654102	-	-	39.01	22.26	Equivocal		BRWC
Procyon lotor	2023-06-22	V0654115	-	-	-	19.36	Negative		BRWC
Procyon lotor	2023-06-24	V0654081	-	-	-	20.65	Negative		BRWC
Procyon lotor	2023-06-24	V0654080	-	-	-	19.98	Negative		BRWC
Procyon lotor	2023-06-25	V0653465	-	-	-	19.19	Negative		TWCV
Procyon lotor	2023-06-29	V0654274	-	-	41.37	20.09	Negative		Study
Procyon lotor	2023-06-29	V0654237	-	-	42.69	18.96	Negative		Study
Procyon lotor	2023-06-29	V0654245	-	-	-	18.2	Negative		Study
Procyon lotor	2023-06-30	V0654248	-	-	-	18.08	Negative		Study
Procyon lotor	2023-07-07	V0654112	-	-	-	21.09	Negative		BRWC
Procyon lotor	2023-07-12	V0654079	42.77	-	-	17.41	Negative		BRWC
Procyon lotor	2023-07-26	V0654421	-	-	37.5	18.51	Equivocal		BRWC
Procyon lotor	2023-07-31	V0654401	43.3	-	-	14.52	Negative		BRWC
Procyon lotor	2023-08-03	V0654092	39.82	-	-	18.92	Equivocal		BRWC
Procyon lotor	2023-08-06	V0654122	41.1	-	-	16.75	Negative		BRWC
Procyon lotor	2023-08-10	V0654396	44.53	-	-	16.25	Negative		BRWC
Procyon lotor	2023-08-14	V0654118	43.79	-	-	18.14	Negative		BRWC
Procyon lotor	2023-08-15	V0654436	38.46	-	38.33	17.74	Positive		BRWC
Procyon lotor	2023-08-21	V0653416	36.57	36.51	37.24	21.81	Positive		TWCV
Procyon lotor	2023-08-22	V0654542	38.74	-	-	18.53	Equivocal		Study
Procyon lotor	2023-08-23	V0654959	-	-	-	20.12	Negative		Study
Procyon lotor	2023-08-30	V0655022	-	-	-	18.16	Negative		Study
Procyon lotor	2023-09-05	V0654141	-	-	43.53	19.03	Negative		Study
Procyon lotor	2023-09-05	V0654153	-	-	-	19.98	Negative		Study
Procyon lotor	2023-09-06	V0654185	35.34	36.6	35.17	28.43	Positive	23A	Study
Procyon lotor	2023-09-07	V0654233	36.14	36.41	36.37	19.71	Positive		Study
Procyon lotor	2023-09-08	V0654136	-	-	44.71	20.44	Negative		Study
Procyon lotor	2023-09-08	V0654641	-	-	-	19.26	Negative		Study
Rattus rattus	2022-11-20	V0649023	-	-	-	25.1	Negative		BRWC
Rattus rattus	2022-11-20	V0649060	-	-	-	26.65	Negative		BRWC
Sciurus carolinensis	2022-05-25	V0633028	-	-	-	21.17	Negative		Study
Sciurus carolinensis	2022-05-26	V0632907	-	-	-	19.91	Negative		Study
Sciurus carolinensis	2022-05-26	V0632893	-	-	-	25.45	Negative		Study
Sciurus carolinensis	2022-05-26	V0633077	-	-	-	21.32	Negative		Study
Sciurus carolinensis	2022-05-26	V0632838	-	-	-	25.53	Negative		Study
Sciurus carolinensis	2022-05-26	V0632864	-	-	-	20.56	Negative		Study
Sciurus carolinensis	2022-06-08	V0641037	-	-	-	20.17	Negative		Study
Sciurus carolinensis	2022-06-08	V0641021	-	-	-	25.08	Negative		Study
Sciurus carolinensis	2022-06-08	V0641045	-	-	-	19.45	Negative		Study
Sciurus carolinensis	2022-06-08	V0640986	-	-	-	25.69	Negative		Study
Sciurus carolinensis	2022-06-08	V0640994	-	-	-	19.85	Negative		Study
Sciurus carolinensis	2022-06-10	V0640985	-	-	-	18.18	Negative		Study
Sciurus carolinensis	2022-06-10	V0641059	-	-	-	18.53	Negative		Study
Sciurus carolinensis	2022-06-10	V0641034	-	-	-	19.51	Negative		Study
Sciurus carolinensis	2022-06-28	V0641076	-	-	-	27	Negative		Study
Sciurus carolinensis	2022-06-29	V0641054	-	-	-	25.67	Negative		Study
Sciurus carolinensis	2022-07-04	V0641232	-	-	-	18.1	Negative		BRWC
Sciurus carolinensis	2022-07-09	V0641183	-	-	-	18.95	Negative		BRWC
Sciurus carolinensis	2022-07-09	V0641180	-	-	-	18.73	Negative		TWCV
Sciurus carolinensis	2022-07-15	V0641190	-	-	-	18.74	Negative		BRWC
Sciurus carolinensis	2022-07-17	V0641204	-	-	-	18.09	Negative		BRWC
Sciurus carolinensis	2022-07-19	V0641130	-	-	-	17.14	Negative		TWCV
Sciurus carolinensis	2022-07-30	V0642007	-	-	-	18.98	Negative		BRWC
Sciurus carolinensis	2022-08-10	V0642009	-	-	-	20.61	Negative		BRWC
Sciurus carolinensis	2022-08-16	V0641911	-	-	-	34.88	Negative		TWCV
Sciurus carolinensis	2022-08-19	V0641961	-	-	-	20.17	Negative		BRWC
Sciurus carolinensis	2022-08-22	V0641988	-	-	-	28.82	Negative		TWCV
Sciurus carolinensis	2022-08-23	V0641955	-	-	-	24.85	Negative		TWCV
Sciurus carolinensis	2022-08-23	V0641934	-	-	-	23.22	Negative		TWCV
Sciurus carolinensis	2022-08-25	V0642072	-	-	-	19.38	Negative		BRWC
Sciurus carolinensis	2022-08-25	V0641971	-	-	-	20.06	Negative		BRWC
Sciurus carolinensis	2022-08-25	V0642100	-	-	-	18.17	Negative		BRWC
Sciurus carolinensis	2022-08-26	V0641113	-	-	-	19.16	Negative		BRWC
Sciurus carolinensis	2022-08-26	V0641048	-	-	-	20.07	Negative		BRWC
Sciurus carolinensis	2022-08-26	V0641062	-	-	-	19.24	Negative		BRWC
Sciurus carolinensis	2022-08-27	V0644295	-	-	-	19.4	Negative		BRWC
Sciurus carolinensis	2022-08-27	V0644290	-	-	-	19.72	Negative		BRWC
Sciurus carolinensis	2022-08-30	V0643962	-	-	-	19.68	Negative		BRWC
Sciurus carolinensis	2022-08-30	V0644270	-	-	-	25.38	Negative		BRWC
Sciurus carolinensis	2022-08-30	V0643958	-	42.31	-	18.52	Negative		BRWC
Sciurus carolinensis	2022-09-02	V0644275	-	-	-	20.29	Negative		BRWC
Sciurus carolinensis	2022-09-02	V0641074	-	-	-	20.31	Negative		BRWC
Sciurus carolinensis	2022-09-02	V0643978	-	-	-	19.58	Negative		BRWC
Sciurus carolinensis	2022-09-02	V0641055	-	41.77	-	20.56	Negative		BRWC
Sciurus carolinensis	2022-09-02	V0644291	-	-	-	20.73	Negative		BRWC
Sciurus carolinensis	2022-09-02	V0644283	-	-	-	20.68	Negative		BRWC
Sciurus carolinensis	2022-09-02	V0644289	-	-	38.19	19.84	Equivocal		BRWC
Sciurus carolinensis	2022-09-03	V0644265	-	-	-	20.54	Negative		BRWC
Sciurus carolinensis	2022-09-13	V0643950	-	-	-	19.65	Negative		BRWC
Sciurus carolinensis	2022-09-13	V0644266	-	-	-	18.66	Negative		BRWC
Sciurus carolinensis	2022-09-14	V0644254	-	-	-	18.28	Negative		BRWC
Sciurus carolinensis	2022-09-18	V0644269	-	-	-	19.64	Negative		BRWC
Sciurus carolinensis	2022-09-22	V0644253	-	-	-	19.12	Negative		BRWC
Sciurus carolinensis	2022-09-23	V0644247	-	-	-	17.77	Negative		BRWC
Sciurus carolinensis	2022-09-23	V0644249	-	-	-	16.61	Negative		BRWC
Sciurus carolinensis	2022-09-24	V0644251	-	-	-	20.93	Negative		BRWC
Sciurus carolinensis	2022-09-24	V0644255	-	-	-	19.01	Negative		BRWC
Sciurus carolinensis	2022-09-26	V0649040	-	-	-	19.18	Negative		BRWC
Sciurus carolinensis	2022-09-27	V0649064	-	-	-	36.57	Negative		BRWC
Sciurus carolinensis	2022-09-28	V0643970	-	-	-	36.78	Negative		BRWC
Sciurus carolinensis	2022-09-28	V0649047	-	-	-	17.63	Negative		BRWC
Sciurus carolinensis	2022-09-30	V0649018	-	-	-	18.7	Negative		BRWC
Sciurus carolinensis	2022-10-03	V0649033	-	-	-	17.28	Negative		BRWC
Sciurus carolinensis	2022-10-03	V0649027	42.09	-	-	18.85	Negative		BRWC
Sciurus carolinensis	2022-10-04	V0649059	-	-	-	20.65	Negative		BRWC
Sciurus carolinensis	2022-10-04	V0649049	-	-	-	18.52	Negative		BRWC
Sciurus carolinensis	2022-10-08	V0649042	-	-	-	18.35	Negative		BRWC
Sciurus carolinensis	2022-10-16	V0649044	-	-	-	19.49	Negative		BRWC
Sciurus carolinensis	2022-10-17	V0649067	-	-	-	20.15	Negative		BRWC
Sciurus carolinensis	2022-10-22	V0649063	-	-	-	20.57	Negative		BRWC
Sciurus carolinensis	2022-10-31	V0649039	-	40.62	-	18.16	Negative		BRWC
Sciurus carolinensis	2022-10-31	V0649029	-	44.64	-	18.79	Negative		BRWC
Sciurus carolinensis	2022-11-12	V0649030	-	-	-	19.52	Negative		BRWC
Sciurus carolinensis	2022-11-15	V0649054	-	-	-	20.99	Negative		BRWC
Sciurus carolinensis	2022-12-18	V0645990	-	42.18	-	18.11	Negative		BRWC
Sciurus carolinensis	2022-12-20	V0645973	-	-	-	24.65	Negative		BRWC
Sciurus carolinensis	2022-12-29	V0647473	-	-	-	19.29	Negative		BRWC
Sciurus carolinensis	2023-01-02	V0645966	-	-	-	18.36	Negative		BRWC
Sciurus carolinensis	2023-01-02	V0645915	-	40.63	-	19.37	Negative		BRWC
Sciurus carolinensis	2023-01-03	V0645981	-	-	37.47	19.91	Equivocal		BRWC
Sciurus carolinensis	2023-03-16	V0645952	-	-	39.9	19.36	Equivocal		BRWC
Sciurus carolinensis	2023-03-22	V0645951	-	43.31	-	19.41	Negative		BRWC
Sciurus carolinensis	2023-03-22	V0645985	-	-	-	19.36	Negative		BRWC
Sciurus carolinensis	2023-03-24	V0647564	-	-	-	21.68	Negative		BRWC
Sciurus carolinensis	2023-04-10	V0651141	-	39.23	-	18.98	Equivocal		BRWC
Sciurus carolinensis	2023-04-15	V0651148	43.46	42.21	-	19.57	Negative		BRWC
Sciurus carolinensis	2023-04-22	V0651170	-	-	-	17.01	Negative		BRWC
Sciurus carolinensis	2023-04-24	V0651146	-	-	-	19.2	Negative		BRWC
Sciurus carolinensis	2023-04-29	V0651152	-	-	-	18.63	Negative		BRWC
Sciurus carolinensis	2023-05-14	V0651154	-	-	-	17.16	Negative		BRWC
Sciurus carolinensis	2023-05-15	V0651140	-	43.34	-	17.47	Negative		BRWC
Sciurus carolinensis	2023-05-29	V0653356	-	-	-	24.48	Negative		BRWC
Sciurus carolinensis	2023-06-08	V0653340	-	-	40.7	19.9	Negative		BRWC
Sciurus carolinensis	2023-06-13	V0653337	-	-	-	19.57	Negative		BRWC
Sciurus carolinensis	2023-06-24	V0654113	-	-	-	20.72	Negative		BRWC
Sciurus carolinensis	2023-06-28	V0654278	-	-	-	19.2	Negative		Study
Sciurus carolinensis	2023-06-29	V0654268	-	-	-	19.76	Negative		Study
Sciurus carolinensis	2023-06-29	V0654234	-	-	-	19.3	Negative		Study
Sciurus carolinensis	2023-07-03	V0654126	-	-	42.97	19.44	Negative		BRWC
Sciurus carolinensis	2023-07-09	V0654123	-	-	-	18.41	Negative		BRWC
Sciurus carolinensis	2023-07-17	V0654422	-	-	-	19.46	Negative		BRWC
Sciurus carolinensis	2023-07-25	V0654423	-	-	-	19.12	Negative		BRWC
Sciurus carolinensis	2023-07-25	V0654407	-	-	-	18.9	Negative		BRWC
Sciurus carolinensis	2023-07-27	V0654409	-	-	-	18.8	Negative		BRWC
Sciurus carolinensis	2023-08-25	V0653429	-	-	-	19.33	Negative		TWCV
Sciurus niger	2022-09-08	V0644273	-	-	-	19.73	Negative		BRWC
Sciurus niger	2022-09-12	V0644294	-	-	-	21	Negative		BRWC
Sciurus niger	2023-01-10	V0645928	-	-	-	19.73	Negative		BRWC
Sylvilagus floridanus	2022-07-04	V0641211	-	-	-	20.79	Negative		BRWC
Sylvilagus floridanus	2022-07-05	V0641208	-	-	-	19.45	Negative		BRWC
Sylvilagus floridanus	2022-07-05	V0641140	-	-	-	23.36	Negative		TWCV
Sylvilagus floridanus	2022-07-06	V0641217	42.93	-	-	19.17	Negative		BRWC
Sylvilagus floridanus	2022-07-06	V0641166	-	-	-	19.27	Negative		TWCV
Sylvilagus floridanus	2022-07-08	V0641151	41.01	41.6	-	19.89	Negative		TWCV
Sylvilagus floridanus	2022-07-08	V0641255	-	-	-	20.24	Negative		SWVAWC
Sylvilagus floridanus	2022-07-08	V0641146	39.14	-	-	21.27	Equivocal		TWCV
Sylvilagus floridanus	2022-07-09	V0641225	-	-	-	20.73	Negative		BRWC
Sylvilagus floridanus	2022-07-09	V0641200	-	-	-	23.48	Negative		BRWC
Sylvilagus floridanus	2022-07-09	V0641253	-	-	-	20.48	Negative		SWVAWC
Sylvilagus floridanus	2022-07-10	V0641192	-	-	-	20.7	Negative		BRWC
Sylvilagus floridanus	2022-07-11	V0641175	-	-	-	19.38	Negative		TWCV
Sylvilagus floridanus	2022-07-14	V0641174	40.76	-	-	19.58	Negative		TWCV
Sylvilagus floridanus	2022-07-15	V0641220	43	-	-	20.33	Negative		BRWC
Sylvilagus floridanus	2022-07-15	V0641284	40.18	-	-	19.67	Negative		BRWC
Sylvilagus floridanus	2022-07-16	V0641214	-	-	-	22.24	Negative		BRWC
Sylvilagus floridanus	2022-07-16	V0641205	-	-	-	20.37	Negative		BRWC
Sylvilagus floridanus	2022-07-16	V0641209	-	-	-	22.58	Negative		BRWC
Sylvilagus floridanus	2022-07-16	V0641182	-	-	44.86	19.5	Negative		BRWC
Sylvilagus floridanus	2022-07-16	V0641215	-	-	-	20.68	Negative		BRWC
Sylvilagus floridanus	2022-07-16	V0641254	-	-	-	35.82	Negative		SWVAWC
Sylvilagus floridanus	2022-07-20	V0641203	-	-	-	21.21	Negative		BRWC
Sylvilagus floridanus	2022-07-21	V0641189	43.55	-	-	20.35	Negative		TWCV
Sylvilagus floridanus	2022-07-23	V0641159	-	-	-	21.21	Negative		TWCV
Sylvilagus floridanus	2022-07-29	V0641965	-	-	-	20.78	Negative		BRWC
Sylvilagus floridanus	2022-07-30	V0641981	-	-	-	21.62	Negative		BRWC
Sylvilagus floridanus	2022-07-31	V0641158	-	-	-	19.31	Negative		TWCV
Sylvilagus floridanus	2022-08-06	V0641951	-	-	43.5	19.14	Negative		TWCV
Sylvilagus floridanus	2022-08-06	V0641983	-	-	-	19.36	Negative		BRWC
Sylvilagus floridanus	2022-08-07	V0642092	-	-	-	21.08	Negative		BRWC
Sylvilagus floridanus	2022-08-10	V0641978	-	-	-	21.15	Negative		BRWC
Sylvilagus floridanus	2022-08-11	V0641970	-	-	-	21.61	Negative		BRWC
Sylvilagus floridanus	2022-08-12	V0642108	-	-	-	20.82	Negative		BRWC
Sylvilagus floridanus	2022-08-12	V0642088	-	-	-	19.49	Negative		BRWC
Sylvilagus floridanus	2022-08-14	V0641991	-	-	-	20.85	Negative		BRWC
Sylvilagus floridanus	2022-08-14	V0641989	-	-	-	21.1	Negative		BRWC
Sylvilagus floridanus	2022-08-14	V0641975	38.06	-	-	20.28	Equivocal		BRWC
Sylvilagus floridanus	2022-08-16	V0642006	-	-	-	20.26	Negative		BRWC
Sylvilagus floridanus	2022-08-18	V0641923	-	-	-	24.05	Negative		TWCV
Sylvilagus floridanus	2022-08-19	V0642005	-	-	-	20.15	Negative		BRWC
Sylvilagus floridanus	2022-08-19	V0641979	-	-	-	21.24	Negative		BRWC
Sylvilagus floridanus	2022-08-20	V0642084	-	-	-	20.52	Negative		BRWC
Sylvilagus floridanus	2022-08-20	V0641997	-	-	-	21.1	Negative		BRWC
Sylvilagus floridanus	2022-08-20	V0641977	-	-	-	20.23	Negative		BRWC
Sylvilagus floridanus	2022-08-20	V0642080	-	-	-	20.66	Negative		BRWC
Sylvilagus floridanus	2022-08-21	V0642076	-	44.91	-	21.67	Negative		BRWC
Sylvilagus floridanus	2022-08-21	V0642003	-	-	-	20.18	Negative		BRWC
Sylvilagus floridanus	2022-08-21	V0641967	-	-	-	20.36	Negative		BRWC
Sylvilagus floridanus	2022-08-21	V0641994	-	-	-	22.14	Negative		BRWC
Sylvilagus floridanus	2022-08-21	V0641985	-	-	-	20.3	Negative		BRWC
Sylvilagus floridanus	2022-08-22	V0641992	-	-	-	21.08	Negative		TWCV
Sylvilagus floridanus	2022-08-22	V0641931	-	-	-	21.26	Negative		TWCV
Sylvilagus floridanus	2022-08-24	V0641999	42.62	-	-	21.65	Negative		BRWC
Sylvilagus floridanus	2022-08-30	V0642044	-	-	-	25.43	Negative		TWCV
Sylvilagus floridanus	2022-09-05	V0642000	-	41.35	-	21.13	Negative		TWCV
Sylvilagus floridanus	2022-09-07	V0644287	-	-	-	19.19	Negative		BRWC
Sylvilagus floridanus	2022-09-08	V0644250	-	-	-	20.37	Negative		BRWC
Sylvilagus floridanus	2022-09-10	V0643966	-	-	-	20.28	Negative		BRWC
Sylvilagus floridanus	2022-09-10	V0644293	-	-	36.56	18.06	Equivocal		BRWC
Sylvilagus floridanus	2022-09-14	V0644258	37.93	-	42.46	19.68	Equivocal		BRWC
Sylvilagus floridanus	2022-09-15	V0644278	-	-	-	20.52	Negative		BRWC
Sylvilagus floridanus	2022-09-20	V0643954	-	-	-	21.88	Negative		BRWC
Sylvilagus floridanus	2022-09-23	V0644274	-	-	-	21.49	Negative		BRWC
Sylvilagus floridanus	2022-09-25	V0644261	-	-	-	18.2	Negative		BRWC
Sylvilagus floridanus	2022-09-27	V0649052	-	-	-	20.44	Negative		BRWC
Sylvilagus floridanus	2022-09-27	V0649057	-	-	-	18.25	Negative		BRWC
Sylvilagus floridanus	2022-09-30	V0649022	43.41	-	-	20.1	Negative		BRWC
Sylvilagus floridanus	2022-10-01	V0649056	-	-	40.04	19.06	Negative		BRWC
Sylvilagus floridanus	2022-10-04	V0649050	-	-	-	19.78	Negative		BRWC
Sylvilagus floridanus	2022-10-26	V0649046	37.46	-	-	19.95	Equivocal		BRWC
Sylvilagus floridanus	2022-11-14	V0649028	-	-	-	19.5	Negative		BRWC
Sylvilagus floridanus	2022-11-19	V0649053	-	-	-	19.18	Negative		BRWC
Sylvilagus floridanus	2022-12-26	V0645956	41.48	43.6	-	19.96	Negative		BRWC
Sylvilagus floridanus	2023-03-18	V0645907	-	-	42.08	20.28	Negative		BRWC
Sylvilagus floridanus	2023-04-04	V0651167	-	-	-	19.78	Negative		BRWC
Sylvilagus floridanus	2023-04-04	V0651178	-	-	-	18.96	Negative		BRWC
Sylvilagus floridanus	2023-04-04	V0651134	-	-	-	19.24	Negative		BRWC
Sylvilagus floridanus	2023-04-04	V0651137	-	-	44.88	20.29	Negative		BRWC
Sylvilagus floridanus	2023-04-04	V0651169	-	-	-	20.44	Negative		BRWC
Sylvilagus floridanus	2023-04-04	V0651176	-	-	-	19.27	Negative		BRWC
Sylvilagus floridanus	2023-04-10	V0651153	-	39.26	-	19.68	Equivocal		BRWC
Sylvilagus floridanus	2023-04-15	V0651157	42.37	41.35	44.91	19.54	Negative		BRWC
Sylvilagus floridanus	2023-04-21	V0651139	-	-	-	17.72	Negative		BRWC
Sylvilagus floridanus	2023-04-28	V0651149	42.7	-	-	19.52	Negative		BRWC
Sylvilagus floridanus	2023-05-01	V0651132	-	-	-	18.41	Negative		BRWC
Sylvilagus floridanus	2023-05-02	V0651136	-	-	-	19.32	Negative		BRWC
Sylvilagus floridanus	2023-05-09	V0651164	38.43	-	36.02	16.04	Positive		BRWC
Sylvilagus floridanus	2023-05-31	V0653331	-	-	-	20.37	Negative		BRWC
Sylvilagus floridanus	2023-06-01	V0653347	-	-	-	19.42	Negative		BRWC
Sylvilagus floridanus	2023-06-01	V0653338	-	-	-	19.32	Negative		BRWC
Sylvilagus floridanus	2023-06-09	V0653329	-	-	-	18.83	Negative		BRWC
Sylvilagus floridanus	2023-06-09	V0653433	-	-	-	26.24	Negative		TWCV
Sylvilagus floridanus	2023-06-11	V0653353	-	-	42.59	19.63	Negative		BRWC
Sylvilagus floridanus	2023-06-16	V0654083	41.4	-	-	19.03	Negative		BRWC
Sylvilagus floridanus	2023-06-20	V0654085	-	-	-	18.23	Negative		BRWC
Sylvilagus floridanus	2023-06-30	V0654108	44.76	-	-	20.19	Negative		BRWC
Sylvilagus floridanus	2023-06-30	V0654095	-	-	-	21.94	Negative		BRWC
Sylvilagus floridanus	2023-07-01	V0654093	-	-	-	19.25	Negative		BRWC
Sylvilagus floridanus	2023-07-02	V0654127	-	-	-	18.86	Negative		BRWC
Sylvilagus floridanus	2023-07-03	V0654084	-	-	-	19.22	Negative		BRWC
Sylvilagus floridanus	2023-07-10	V0654121	-	36.41	36.59	19.32	Positive		BRWC
Sylvilagus floridanus	2023-07-10	V0654107	-	-	-	19.14	Negative		BRWC
Sylvilagus floridanus	2023-07-17	V0654414	35.3	35.46	34.24	19.6	Positive	23B	BRWC
Sylvilagus floridanus	2023-07-18	V0654408	39.86	-	-	18.92	Equivocal		BRWC
Sylvilagus floridanus	2023-07-20	V0654400	-	-	-	28.39	Negative		BRWC
Sylvilagus floridanus	2023-07-20	V0654393	-	-	-	20.41	Negative		BRWC
Sylvilagus floridanus	2023-07-25	V0654398	-	-	-	19.32	Negative		BRWC
Sylvilagus floridanus	2023-07-26	V0653473	40.78	-	-	21.15	Negative		TWCV
Sylvilagus floridanus	2023-08-01	V0653406	-	-	-	22.66	Negative		TWCV
Sylvilagus floridanus	2023-08-01	V0654104	37.4	-	-	18.89	Equivocal		BRWC
Sylvilagus floridanus	2023-08-08	V0654082	-	-	-	20.64	Negative		BRWC
Sylvilagus floridanus	2023-08-10	V0654415	-	-	-	19.36	Negative		BRWC
Sylvilagus floridanus	2023-08-15	V0653382	-	-	-	19.61	Negative		TWCV
Sylvilagus floridanus	2023-08-15	V0653395	39.73	-	41.69	18.28	Equivocal		TWCV
Sylvilagus floridanus	2023-09-08	V0653403	-	-	40.58	18.4	Negative		TWCV
Sylvilagus floridanus	2023-09-08	V0653457	-	-	-	24.52	Negative		TWCV
Sylvilagus floridanus	2023-09-11	V0653418	-	-	36.84	23.76	Equivocal		TWCV
Tamias striatus	2022-05-26	V0632840	-	-	-	23.92	Negative		Study
Tamias striatus	2022-06-10	V0641031	-	-	-	27.35	Negative		Study
Tamias striatus	2022-06-10	V0641072	-	-	-	21.32	Negative		Study
Tamias striatus	2022-06-28	V0641064	-	-	-	24.61	Negative		Study
Tamias striatus	2022-07-01	V0641026	-	-	-	23.17	Negative		Study
Tamias striatus	2022-08-30	V0642036	-	-	-	22.43	Negative		TWCV
Tamias striatus	2022-09-26	V0649048	-	-	-	21.05	Negative		BRWC
Tamias striatus	2022-09-30	V0649024	-	-	-	18.28	Negative		BRWC
Tamias striatus	2023-04-16	V0651177	-	-	-	24.65	Negative		BRWC
Tamias striatus	2023-06-30	V0654250	-	-	-	26.07	Negative		Study
Tamias striatus	2023-06-30	V0654218	-	-	-	26.41	Negative		Study
Tamias striatus	2023-08-23	V0654907	-	-	-	22.15	Negative		Study
Urocyon cinereoargenteus	2022-07-08	V0641259	-	-	-	19.65	Negative		SWVAWC
Urocyon cinereoargenteus	2023-06-29	V0654094	-	-	-	21.5	Negative		BRWC
Ursus americanus	2023-06-05	V0653387	-	-	-	25.04	Negative		TWCV
Ursus americanus	2023-07-20	Bear 1A	-	-	-	22.99	Negative		Study
Ursus americanus	2023-07-24	Bear 2	-	-	-	23.15	Negative		Study
Ursus americanus	2023-07-26	V0654445	-	-	-	20.65	Negative		DWR
Ursus americanus	2023-07-27	V0654478	-	-	-	20.35	Negative		DWR
Ursus americanus	2023-08-04	V0654453	39.89	-	-	18.16	Equivocal		DWR
Ursus americanus	2023-08-08	V0654471	-	-	40.82	20.24	Negative		DWR
Vulpes vulpes	2022-05-25	V0633012	-	-	-	20.03	Negative		Study
Vulpes vulpes	2022-07-05	V0641195	-	-	-	16.61	Negative		BRWC
Vulpes vulpes	2022-07-16	V0641210	-	-	43.72	19.28	Negative		BRWC
Vulpes vulpes	2022-09-20	V0643974	39.86	-	-	19.1	Equivocal		BRWC
Vulpes vulpes	2022-11-11	V0649034	-	-	-	17.66	Negative		BRWC
Vulpes vulpes	2022-11-16	V0649065	-	-	-	18.31	Negative		BRWC
Vulpes vulpes	2023-01-14	V0645970	-	42.4	-	17.99	Negative		BRWC
Vulpes vulpes	2023-02-15	V0645974	-	-	-	18.62	Negative		BRWC
Vulpes vulpes	2023-03-15	V0645912	-	42.87	-	17.69	Negative		BRWC
Vulpes vulpes	2023-04-10	V0651174	-	-	39.59	17.75	Equivocal		BRWC
Vulpes vulpes	2023-04-18	V0651159	-	40.43	-	17.21	Negative		BRWC
Vulpes vulpes	2023-04-24	V0651145	44.8	-	40.79	17.84	Negative		BRWC
Vulpes vulpes	2023-04-29	V0651161	-	-	-	16.96	Negative		BRWC
Vulpes vulpes	2023-05-10	V0651173	-	-	-	18.49	Negative		BRWC
Vulpes vulpes	2023-05-24	V0653371	-	-	-	17.36	Negative		BRWC
Vulpes vulpes	2023-06-06	V0653351	-	-	-	27.3	Negative		BRWC
Vulpes vulpes	2023-07-08	V0654098	-	-	-	19.18	Negative		BRWC
